# Supplementary material for: Genetic Diversity and Phylogenetic Analysis of Zygophyllum loczyi in Northwest China’s Deserts Based on the Resequencing of the Genome
Source: Genes (Basel). 2023 Nov 28;14(12):2152. doi: 10.3390/genes14122152 (PMC10742952; doi:10.3390/genes14122152)
Supplement: Supplementary file 1 [file genes-14-02152-s001.zip]

Archive with 1 entries (1 files):
- genes-2668485-supplementary.xls
