# Supplementary material for: Genetic Diversity and Phylogenetic Analysis of Zygophyllum loczyi in Northwest China’s Deserts Based on the Resequencing of the Genome
Source: Genes (Basel). 2023 Nov 28;14(12):2152. doi: 10.3390/genes14122152 (PMC10742952; doi:10.3390/genes14122152)
Supplement: Supplementary file 1 [file genes-14-02152-s001.zip › genes-2668485-supplementary.xls]

## Sheet: Table S1 Statistical informatio
BMK ID	SNPnumber	Transition	Transversion	Ti/Tv	Heterozygosity	Homozygosity	Het-ratio
B1	919542	536764	382778	1.4	14771	904771	0.016
B101	795875	465443	330432	1.4	11743	784132	0.0147
B102	772404	452975	319429	1.41	12154	760250	0.0157
B103	848340	496846	351494	1.41	14114	834226	0.0166
B104	841997	493294	348703	1.41	13988	828009	0.0166
B105	873055	510980	362075	1.41	14875	858180	0.017
B106	865858	507205	358653	1.41	15057	850801	0.0173
B107	888192	520411	367781	1.41	16868	871324	0.0189
B108	874609	512328	362281	1.41	16130	858479	0.0184
B109	794293	465980	328313	1.41	12987	781306	0.0163
B11	1033860	601458	432402	1.39	21108	1012752	0.0204
B110	889876	520501	369375	1.4	15581	874295	0.0175
B112	858737	503159	355578	1.41	15206	843531	0.0177
B114	792922	464996	327926	1.41	12732	780190	0.016
B115	897196	525057	372139	1.41	16713	880483	0.0186
B116	913264	534110	379154	1.4	16419	896845	0.0179
B117	862975	505540	357435	1.41	15339	847636	0.0177
B118	726495	427813	298682	1.43	11122	715373	0.0153
B119	885291	518383	366908	1.41	16249	869042	0.0183
B12	1014895	590218	424677	1.38	18922	995973	0.0186
B120	827452	484877	342575	1.41	14303	813149	0.0172
B121	812934	476943	335991	1.41	13563	799371	0.0166
B122	855467	500862	354605	1.41	15248	840219	0.0178
B124	850207	498008	352199	1.41	15058	835149	0.0177
B125	879025	514822	364203	1.41	16034	862991	0.0182
B126	861198	504412	356786	1.41	14118	847080	0.0163
B127	897911	524699	373212	1.4	15338	882573	0.017
B128	797515	467952	329563	1.41	13567	783948	0.017
B129	860242	503641	356601	1.41	15157	845085	0.0176
B130	956438	558999	397439	1.4	18519	937919	0.0193
B131	917921	536905	381016	1.4	17922	899999	0.0195
B132	874331	511877	362454	1.41	15754	858577	0.018
B133	917258	536317	380941	1.4	16683	900575	0.0181
B134	882547	515813	366734	1.4	14767	867780	0.0167
B135	933571	545271	388300	1.4	17295	916276	0.0185
B136	933854	545522	388332	1.4	19243	914611	0.0206
B137	868979	509165	359814	1.41	15610	853369	0.0179
B138	930102	543519	386583	1.4	17730	912372	0.019
B139	882374	516384	365990	1.41	15828	866546	0.0179
B140	883569	517500	366069	1.41	16062	867507	0.0181
B141	929219	542987	386232	1.4	17936	911283	0.0193
B142	929810	543359	386451	1.4	17846	911964	0.0191
B143	957030	559170	397860	1.4	18045	938985	0.0188
B144	921339	539096	382243	1.41	17891	903448	0.0194
B146	905999	529950	376049	1.4	17001	888998	0.0187
B147	889223	520572	368651	1.41	16662	872561	0.0187
B148	943209	551135	392074	1.4	18441	924768	0.0195
B149	917305	536256	381049	1.4	19662	897643	0.0214
B150	938365	548421	389944	1.4	18387	919978	0.0195
B151	899857	526317	373540	1.4	16118	883739	0.0179
B152	911775	532979	378796	1.4	16911	894864	0.0185
B153	896107	524084	372023	1.4	16072	880035	0.0179
B154	898586	525386	373200	1.4	16514	882072	0.0183
B155	928402	542757	385645	1.4	18095	910307	0.0194
B157	959355	559642	399713	1.4	18855	940500	0.0196
B158	892690	521873	370817	1.4	16020	876670	0.0179
B160	856335	501492	354843	1.41	15053	841282	0.0175
B161	900951	526929	374022	1.4	16666	884285	0.0184
B162	919822	537292	382530	1.4	16292	903530	0.0177
B164	919095	536924	382171	1.4	17094	902001	0.0185
B165	968572	565612	402960	1.4	20208	948364	0.0208
B166	923966	540404	383562	1.4	16820	907146	0.0182
B167	913197	533798	379399	1.4	16720	896477	0.0183
B168	865782	506546	359236	1.41	14521	851261	0.0167
B169	899458	526009	373449	1.4	16605	882853	0.0184
B170	857810	501807	356003	1.4	14769	843041	0.0172
B172	931715	544973	386742	1.4	18465	913250	0.0198
B173	948009	553525	394484	1.4	17487	930522	0.0184
B174	935032	546518	388514	1.4	17744	917288	0.0189
B175	925873	541250	384623	1.4	17350	908523	0.0187
B176	926923	541654	385269	1.4	18257	908666	0.0196
B177	892612	522262	370350	1.41	16768	875844	0.0187
B178	931491	545054	386437	1.41	18013	913478	0.0193
B179	929392	542875	386517	1.4	16780	912612	0.018
B180	952366	556233	396133	1.4	17869	934497	0.0187
B181	949365	554561	394804	1.4	18729	930636	0.0197
B182	907532	530618	376914	1.4	16987	890545	0.0187
B183	916164	535633	380531	1.4	17063	899101	0.0186
B184	947206	553052	394154	1.4	18075	929131	0.019
B185	948684	553545	395139	1.4	17696	930988	0.0186
B186	932447	544624	387823	1.4	24197	908250	0.0259
B187	926141	541351	384790	1.4	22415	903726	0.0242
B188	926660	541612	385048	1.4	19421	907239	0.0209
B189	960057	561233	398824	1.4	28796	931261	0.0299
B190	902598	527887	374711	1.4	16116	886482	0.0178
B194	900218	525638	374580	1.4	14917	885301	0.0165
B195	939365	548968	390397	1.4	17486	921879	0.0186
B196	903937	528741	375196	1.4	15112	888825	0.0167
B197	959104	559940	399164	1.4	18270	940834	0.019
B198	941878	550503	391375	1.4	18200	923678	0.0193
B199	951617	555875	395742	1.4	17472	934145	0.0183
B202	804852	471410	333442	1.41	12130	792722	0.015
B203	849066	496745	352321	1.4	13071	835995	0.0153
B204	768447	450110	318337	1.41	12112	756335	0.0157
B205	837551	490493	347058	1.41	13244	824307	0.0158
B206	848122	496268	351854	1.41	13706	834416	0.0161
B207	810116	474278	335838	1.41	12671	797445	0.0156
B208	876441	512466	363975	1.4	15093	861348	0.0172
B210	852188	498278	353910	1.4	14311	837877	0.0167
B212	844604	494419	350185	1.41	14030	830574	0.0166
B214	854263	500273	353990	1.41	14532	839731	0.017
B215	714962	419115	295847	1.41	10117	704845	0.0141
B219	801444	469436	332008	1.41	12265	789179	0.0153
B223	775149	453769	321380	1.41	11789	763360	0.0152
B225	895829	523089	372740	1.4	14848	880981	0.0165
B228	843570	493634	349936	1.41	13630	829940	0.0161
B229	908097	530441	377656	1.4	15397	892700	0.0169
B232	867283	507313	359970	1.4	14118	853165	0.0162
B233	859156	502412	356744	1.4	14075	845081	0.0163
B235	842989	493612	349377	1.41	13466	829523	0.0159
B236	909899	532885	377014	1.41	15790	894109	0.0173
B237	874277	511393	362884	1.4	14928	859349	0.017
B238	898153	525366	372787	1.4	15848	882305	0.0176
B241	873741	510595	363146	1.4	14174	859567	0.0162
B242	896788	524008	372780	1.4	15181	881607	0.0169
B243	922208	539272	382936	1.4	16548	905660	0.0179
B244	873017	510336	362681	1.4	14248	858769	0.0163
B245	861873	504073	357800	1.4	13885	847988	0.0161
B252	974216	568017	406199	1.39	17155	957061	0.0176
B253	871249	509112	362137	1.4	13870	857379	0.0159
B258	814410	476738	337672	1.41	12414	801996	0.0152
B259	853051	499537	353514	1.41	13869	839182	0.0162
B26	957340	558529	398811	1.4	16464	940876	0.0171
B261	892489	521541	370948	1.4	14480	878009	0.0162
B265	802679	469538	333141	1.4	12042	790637	0.015
B267	876770	512371	364399	1.4	14144	862626	0.0161
B268	909409	532336	377073	1.41	18110	891299	0.0199
B27	972728	567614	405114	1.4	18274	954454	0.0187
B271	723570	422920	300650	1.4	9929	713641	0.0137
B273	878132	514169	363963	1.41	15036	863096	0.0171
B274	865354	506134	359220	1.4	14280	851074	0.0165
B275	838009	489924	348085	1.4	12684	825325	0.0151
B276	849298	496485	352813	1.4	13506	835792	0.0159
B280	841445	492148	349297	1.4	13100	828345	0.0155
B283	913743	534658	379085	1.41	16030	897713	0.0175
B284	889779	520709	369070	1.41	15079	874700	0.0169
B285	790751	463519	327232	1.41	11835	778916	0.0149
B286	884633	518335	366298	1.41	16147	868486	0.0182
B287	853808	499563	354245	1.41	13833	839975	0.0162
B288	967351	564533	402818	1.4	19669	947682	0.0203
B290	875304	512760	362544	1.41	17154	858150	0.0195
B292	916725	535779	380946	1.4	15981	900744	0.0174
B293	889857	520470	369387	1.4	15114	874743	0.0169
B295	854950	501253	353697	1.41	14838	840112	0.0173
B296	907972	530564	377408	1.4	16190	891782	0.0178
B297	939293	548481	390812	1.4	16952	922341	0.018
B299	946071	552572	393499	1.4	17218	928853	0.0181
B300	839148	491701	347447	1.41	13712	825436	0.0163
B38	1045206	607294	437912	1.38	20498	1024708	0.0196
B40	866625	506872	359753	1.4	13316	853309	0.0153
B42	920759	538174	382585	1.4	15907	904852	0.0172
B43	938262	547692	390570	1.4	16199	922063	0.0172
B47	950011	554017	395994	1.39	16045	933966	0.0168
B48	889313	519058	370255	1.4	13996	875317	0.0157
B52	960962	560619	400343	1.4	17681	943281	0.0183
B53	888791	519783	369008	1.4	15363	873428	0.0172
B54	878774	513651	365123	1.4	15209	863565	0.0173
B55	883498	516010	367488	1.4	13964	869534	0.0158
B58	913182	533722	379460	1.4	15931	897251	0.0174
B60	939905	548754	391151	1.4	15878	924027	0.0168
B62	913538	533954	379584	1.4	15234	898304	0.0166
B68	942952	550393	392559	1.4	16114	926838	0.017
B72	885566	517456	368110	1.4	14082	871484	0.0159
B81	945627	551642	393985	1.4	18441	927186	0.0195
B87	944025	550780	393245	1.4	16222	927803	0.0171
B89	953438	556517	396921	1.4	17175	936263	0.018
B90	928654	541982	386672	1.4	15570	913084	0.0167
B93	916756	535887	380869	1.4	15385	901371	0.0167
B95	957786	559458	398328	1.4	17101	940685	0.0178
	150819465
